# Supplementary material for: The Interplay between Gut Microbiota and Cognitive Functioning in the Healthy Aging Population: A Systematic Review
Source: Nutrients. 2024 Mar 15;16(6):852. doi: 10.3390/nu16060852 (PMC10974508; doi:10.3390/nu16060852)
Supplement: Supplementary file 1 [file nutrients-16-00852-s001.zip]

Archive with 1 entries (1 files):
- nutrients-2892981-supplementary.pdf
